# Supplementary material for: Contrasting responses of soil bacterial and fungal networks to photovoltaic power station
Source: Front Microbiol. 2024 Dec 11;15:1494681. doi: 10.3389/fmicb.2024.1494681 (PMC11669257; doi:10.3389/fmicb.2024.1494681)
Supplement: Supplementary file 3 [file Table_2.xlsx]

## Sheet: Mid
Id	kingdom	phylum	class	order	family	genus	species	taxa_roles
ASV16803	Bacteria	Acidobacteriota	Blastocatellia	Pyrinomonadales	Pyrinomonadaceae	RB41	Unassigned	Connectors
ASV10684	Bacteria	Acidobacteriota	Blastocatellia	Blastocatellales	Blastocatellaceae	uncultured	uncultured_Acidobacteria	Module hubs
ASV312	Bacteria	Actinobacteriota	Thermoleophilia	Gaiellales	uncultured	uncultured	Unassigned	Connectors
ASV1998	Bacteria	Actinobacteriota	Thermoleophilia	Gaiellales	uncultured	uncultured	uncultured_bacterium	Connectors
ASV2281	Bacteria	Actinobacteriota	Actinobacteria	Micrococcales	Micrococcaceae	Unassigned	Unassigned	Connectors
ASV7875	Bacteria	Actinobacteriota	Rubrobacteria	Rubrobacterales	Rubrobacteriaceae	Rubrobacter	Unassigned	Connectors
ASV8173	Bacteria	Actinobacteriota	Thermoleophilia	Gaiellales	uncultured	uncultured	uncultured_bacterium	Connectors
ASV10157	Bacteria	Actinobacteriota	Actinobacteria	Micromonosporales	Micromonosporaceae	Virgisporangium	uncultured_bacterium	Connectors
ASV11664	Bacteria	Actinobacteriota	Actinobacteria	Corynebacteriales	Mycobacteriaceae	Mycobacterium	Unassigned	Connectors
ASV16233	Bacteria	Actinobacteriota	Actinobacteria	Frankiales	Geodermatophilaceae	Modestobacter	uncultured_bacterium	Connectors
ASV18577	Bacteria	Actinobacteriota	Actinobacteria	Pseudonocardiales	Pseudonocardiaceae	Pseudonocardia	Unassigned	Connectors
ASV21154	Bacteria	Actinobacteriota	Rubrobacteria	Rubrobacterales	Rubrobacteriaceae	Rubrobacter	Unassigned	Connectors
ASV22288	Bacteria	Actinobacteriota	Actinobacteria	Micrococcales	Micrococcaceae	Arthrobacter	Unassigned	Connectors
ASV23326	Bacteria	Actinobacteriota	Actinobacteria	Pseudonocardiales	Pseudonocardiaceae	Lechevalieria	Unassigned	Connectors
ASV24417	Bacteria	Actinobacteriota	Actinobacteria	Corynebacteriales	Mycobacteriaceae	Mycobacterium	Unassigned	Connectors
ASV24899	Bacteria	Actinobacteriota	Actinobacteria	Frankiales	Geodermatophilaceae	Blastococcus	Unassigned	Connectors
ASV24948	Bacteria	Actinobacteriota	Thermoleophilia	Gaiellales	Gaiellaceae	Gaiella	uncultured_bacterium	Connectors
ASV25071	Bacteria	Actinobacteriota	Acidimicrobiia	Microtrichales	Ilumatobacteraceae	uncultured	Unassigned	Connectors
ASV27515	Bacteria	Actinobacteriota	Actinobacteria	Micromonosporales	Micromonosporaceae	Unassigned	Unassigned	Connectors
ASV28003	Bacteria	Actinobacteriota	Acidimicrobiia	uncultured	uncultured	uncultured	uncultured_bacterium	Connectors
ASV30568	Bacteria	Actinobacteriota	Actinobacteria	0319-7L14	0319-7L14	0319-7L14	uncultured_actinobacterium	Connectors
ASV31924	Bacteria	Actinobacteriota	Thermoleophilia	Gaiellales	uncultured	uncultured	Unassigned	Connectors
ASV7863	Bacteria	Actinobacteriota	Rubrobacteria	Rubrobacterales	Rubrobacteriaceae	Rubrobacter	uncultured_bacterium	Module hubs
ASV10662	Bacteria	Actinobacteriota	Actinobacteria	Propionibacteriales	Nocardioidaceae	Nocardioides	Unassigned	Module hubs
ASV12573	Bacteria	Actinobacteriota	Actinobacteria	Micromonosporales	Micromonosporaceae	Unassigned	Unassigned	Module hubs
ASV13941	Bacteria	Actinobacteriota	MB-A2-108	MB-A2-108	MB-A2-108	MB-A2-108	uncultured_bacterium	Module hubs
ASV15270	Bacteria	Actinobacteriota	Actinobacteria	Micromonosporales	Micromonosporaceae	Actinoplanes	Unassigned	Module hubs
ASV17902	Bacteria	Bacteroidota	Bacteroidia	Chitinophagales	Chitinophagaceae	Ferruginibacter	Unassigned	Connectors
ASV29616	Bacteria	Bacteroidota	Bacteroidia	Chitinophagales	Chitinophagaceae	Flavisolibacter	uncultured_bacterium	Connectors
ASV32120	Bacteria	Bacteroidota	Bacteroidia	Chitinophagales	Chitinophagaceae	uncultured	Unassigned	Connectors
ASV1143	Archaea	Crenarchaeota	Nitrososphaeria	Nitrososphaerales	Nitrososphaeraceae	Candidatus_Nitrososphaera	unidentified_archaeon	Connectors
ASV9302	Archaea	Crenarchaeota	Nitrososphaeria	Nitrososphaerales	Nitrososphaeraceae	Nitrososphaeraceae	Unassigned	Module hubs
ASV26854	Archaea	Crenarchaeota	Nitrososphaeria	Nitrososphaerales	Nitrososphaeraceae	Nitrososphaeraceae	Unassigned	Module hubs
ASV21456	Bacteria	Firmicutes	Bacilli	Bacillales	Planococcaceae	Unassigned	Unassigned	Connectors
ASV15964	Bacteria	Gemmatimonadota	Gemmatimonadetes	Gemmatimonadales	Gemmatimonadaceae	uncultured	Unassigned	Connectors
ASV4084	Bacteria	Gemmatimonadota	Gemmatimonadetes	Gemmatimonadales	Gemmatimonadaceae	uncultured	Unassigned	Module hubs
ASV326	Bacteria	Nitrospirota	Nitrospiria	Nitrospirales	Nitrospiraceae	Nitrospira	Unassigned	Connectors
ASV30533	Bacteria	Nitrospirota	Nitrospiria	Nitrospirales	Nitrospiraceae	Nitrospira	Unassigned	Connectors
ASV728	Bacteria	Proteobacteria	Alphaproteobacteria	Sphingomonadales	Sphingomonadaceae	Sphingomonas	Unassigned	Connectors
ASV5035	Bacteria	Proteobacteria	Alphaproteobacteria	Rhizobiales	Beijerinckiaceae	uncultured	uncultured_bacterium	Connectors
ASV6097	Bacteria	Proteobacteria	Alphaproteobacteria	Tistrellales	Geminicoccaceae	uncultured	uncultured_bacterium	Connectors
ASV8476	Bacteria	Proteobacteria	Alphaproteobacteria	Tistrellales	Geminicoccaceae	uncultured	Unassigned	Connectors
ASV9462	Bacteria	Proteobacteria	Alphaproteobacteria	Rhodobacterales	Rhodobacteraceae	Rubellimicrobium	uncultured_bacterium	Connectors
ASV13128	Bacteria	Proteobacteria	Alphaproteobacteria	Rhizobiales	Beijerinckiaceae	Methylobacterium-Methylorubrum	Methylobacterium_adhaesivum	Connectors
ASV16241	Bacteria	Proteobacteria	Alphaproteobacteria	Rhizobiales	Methyloligellaceae	uncultured	Unassigned	Connectors
ASV20603	Bacteria	Proteobacteria	Alphaproteobacteria	Rhizobiales	Beijerinckiaceae	Psychroglaciecola	uncultured_bacterium	Connectors
ASV24523	Bacteria	Proteobacteria	Alphaproteobacteria	Sphingomonadales	Sphingomonadaceae	Sphingomonas	Unassigned	Connectors
ASV26379	Bacteria	Proteobacteria	Alphaproteobacteria	Sphingomonadales	Sphingomonadaceae	Sphingomonas	Unassigned	Connectors
ASV27738	Bacteria	Proteobacteria	Alphaproteobacteria	Rhizobiales	Beijerinckiaceae	Psychroglaciecola	uncultured_bacterium	Connectors
ASV28943	Bacteria	Proteobacteria	Alphaproteobacteria	Rhodobacterales	Rhodobacteraceae	Rubellimicrobium	uncultured_bacterium	Connectors
ASV28991	Bacteria	Proteobacteria	Alphaproteobacteria	Rhizobiales	Rhizobiaceae	Mesorhizobium	Unassigned	Connectors
ASV30357	Bacteria	Proteobacteria	Alphaproteobacteria	Sphingomonadales	Sphingomonadaceae	Sphingomonas	Unassigned	Connectors
ASV15790	Bacteria	Proteobacteria	Alphaproteobacteria	Rhizobiales	Rhizobiales_Incertae_Sedis	Nordella	Unassigned	Module hubs
ASV18347	Bacteria	Proteobacteria	Alphaproteobacteria	Rhizobiales	Xanthobacteraceae	uncultured	Unassigned	Module hubs
ASV29826	Bacteria	Proteobacteria	Alphaproteobacteria	Rhizobiales	Beijerinckiaceae	FFCH5858	uncultured_bacterium	Module hubs

## Sheet: Down
Id	kingdom	phylum	class	order	family	genus	species	taxa_roles
ASV7737	Bacteria	Actinobacteriota	MB-A2-108	MB-A2-108	MB-A2-108	MB-A2-108	Unassigned	Connectors
ASV12392	Bacteria	Actinobacteriota	Acidimicrobiia	Microtrichales	Ilumatobacteraceae	uncultured	Unassigned	Connectors
ASV12441	Bacteria	Actinobacteriota	Thermoleophilia	Gaiellales	Gaiellaceae	Gaiella	uncultured_actinobacterium	Connectors
ASV12861	Bacteria	Actinobacteriota	Thermoleophilia	Gaiellales	uncultured	uncultured	uncultured_bacterium	Connectors
ASV13383	Bacteria	Actinobacteriota	Thermoleophilia	Gaiellales	uncultured	uncultured	Unassigned	Connectors
ASV13501	Bacteria	Actinobacteriota	Actinobacteria	Propionibacteriales	Nocardioidaceae	Marmoricola	Unassigned	Connectors
ASV15270	Bacteria	Actinobacteriota	Actinobacteria	Micromonosporales	Micromonosporaceae	Actinoplanes	Unassigned	Connectors
ASV16011	Bacteria	Actinobacteriota	Actinobacteria	0319-7L14	0319-7L14	0319-7L14	uncultured_bacterium	Connectors
ASV16473	Bacteria	Actinobacteriota	Actinobacteria	Propionibacteriales	Nocardioidaceae	Nocardioides	Unassigned	Connectors
ASV18201	Bacteria	Actinobacteriota	Actinobacteria	Micrococcales	Micrococcaceae	Arthrobacter	Unassigned	Connectors
ASV18579	Bacteria	Actinobacteriota	MB-A2-108	MB-A2-108	MB-A2-108	MB-A2-108	uncultured_bacterium	Connectors
ASV19007	Bacteria	Actinobacteriota	Thermoleophilia	Gaiellales	uncultured	uncultured	Unassigned	Connectors
ASV19506	Bacteria	Actinobacteriota	Actinobacteria	0319-7L14	0319-7L14	0319-7L14	uncultured_bacterium	Connectors
ASV21956	Bacteria	Actinobacteriota	Thermoleophilia	Gaiellales	uncultured	uncultured	Unassigned	Connectors
ASV28003	Bacteria	Actinobacteriota	Acidimicrobiia	uncultured	uncultured	uncultured	uncultured_bacterium	Connectors
ASV30568	Bacteria	Actinobacteriota	Actinobacteria	0319-7L14	0319-7L14	0319-7L14	uncultured_actinobacterium	Connectors
ASV30915	Bacteria	Actinobacteriota	Thermoleophilia	Gaiellales	uncultured	uncultured	uncultured_bacterium	Connectors
ASV1629	Bacteria	Actinobacteriota	Actinobacteria	Micrococcales	Micrococcaceae	Unassigned	Unassigned	Module hubs
ASV13941	Bacteria	Actinobacteriota	MB-A2-108	MB-A2-108	MB-A2-108	MB-A2-108	uncultured_bacterium	Module hubs
ASV14503	Bacteria	Actinobacteriota	Actinobacteria	Micrococcales	Micrococcaceae	Unassigned	Unassigned	Module hubs
ASV17186	Bacteria	Actinobacteriota	Actinobacteria	Frankiales	Geodermatophilaceae	Blastococcus	Unassigned	Module hubs
ASV28750	Bacteria	Actinobacteriota	Rubrobacteria	Rubrobacterales	Rubrobacteriaceae	Rubrobacter	uncultured_actinobacterium	Module hubs
ASV14394	Bacteria	Bacteroidota	Bacteroidia	Cytophagales	Hymenobacteraceae	Pontibacter	uncultured_Bacteroidetes	Connectors
ASV27769	Bacteria	Chloroflexi	Chloroflexia	Thermomicrobiales	AKYG1722	AKYG1722	uncultured_Alphaproteobacteria	Connectors
ASV30266	Bacteria	Chloroflexi	Dehalococcoidia	SAR202_clade	SAR202_clade	SAR202_clade	uncultured_soil	Module hubs
ASV1743	Archaea	Crenarchaeota	Nitrososphaeria	Nitrososphaerales	Nitrososphaeraceae	Candidatus_Nitrososphaera	unidentified_archaeon	Connectors
ASV14574	Bacteria	Gemmatimonadota	Gemmatimonadetes	Gemmatimonadales	Gemmatimonadaceae	uncultured	Unassigned	Connectors
ASV15276	Bacteria	Gemmatimonadota	Gemmatimonadetes	Gemmatimonadales	Gemmatimonadaceae	uncultured	uncultured_Gemmatimonadales	Connectors
ASV23247	Bacteria	Gemmatimonadota	Gemmatimonadetes	Gemmatimonadales	Gemmatimonadaceae	uncultured	uncultured_Gemmatimonas	Connectors
ASV23848	Bacteria	Gemmatimonadota	Gemmatimonadetes	Gemmatimonadales	Gemmatimonadaceae	uncultured	uncultured_proteobacterium	Connectors
ASV18480	Bacteria	Gemmatimonadota	Gemmatimonadetes	Gemmatimonadales	Gemmatimonadaceae	uncultured	uncultured_Gemmatimonadales	Module hubs
ASV2520	Bacteria	Nitrospirota	Nitrospiria	Nitrospirales	Nitrospiraceae	Nitrospira	Unassigned	Connectors
ASV28527	Bacteria	Nitrospirota	Nitrospiria	Nitrospirales	Nitrospiraceae	Nitrospira	uncultured_organism	Connectors
ASV195	Bacteria	Proteobacteria	Alphaproteobacteria	Sphingomonadales	Sphingomonadaceae	Unassigned	Unassigned	Connectors
ASV21543	Bacteria	Proteobacteria	Alphaproteobacteria	Rhizobiales	Rhizobiaceae	Unassigned	Unassigned	Connectors
ASV27685	Bacteria	Proteobacteria	Alphaproteobacteria	Rhizobiales	Beijerinckiaceae	uncultured	uncultured_bacterium	Connectors
ASV28943	Bacteria	Proteobacteria	Alphaproteobacteria	Rhodobacterales	Rhodobacteraceae	Rubellimicrobium	uncultured_bacterium	Connectors
ASV30220	Bacteria	Proteobacteria	Alphaproteobacteria	Rhizobiales	Beijerinckiaceae	Microvirga	Unassigned	Connectors

## Sheet: Control
Id	kingdom	phylum	class	order	family	genus	species	taxa_roles
ASV14171	Bacteria	Actinobacteriota	Rubrobacteria	Rubrobacterales	Rubrobacteriaceae	Rubrobacter	Unassigned	Connectors
ASV20176	Bacteria	Actinobacteriota	Actinobacteria	Micrococcales	Intrasporangiaceae	Unassigned	Unassigned	Connectors
ASV22273	Bacteria	Actinobacteriota	Thermoleophilia	Gaiellales	Gaiellaceae	Gaiella	Unassigned	Connectors
ASV10323	Bacteria	Actinobacteriota	Acidimicrobiia	IMCC26256	IMCC26256	IMCC26256	Unassigned	Module hubs
ASV23974	Bacteria	Proteobacteria	Alphaproteobacteria	Rhizobiales	Beijerinckiaceae	Microvirga	Unassigned	Module hubs
ASV30842	Bacteria	Actinobacteriota	Actinobacteria	Pseudonocardiales	Pseudonocardiaceae	Pseudonocardia	uncultured_bacterium	Module hubs
